# Supplementary material for: Etiologies of community-acquired febrile illness identified by TaqMan Array Card qPCR on blood samples: a systematic review and meta-analysis
Source: J Clin Microbiol. 2026 Feb 27;64(4):e00101-26. doi: 10.1128/jcm.00101-26 (PMC13059775; doi:10.1128/jcm.00101-26)
Supplement: File S2 — Extracted data according to study and pathogen. [file jcm.00101-26-s0002.xlsx]

## Sheet: Sheet2
Extracted data according to study and pathogen
Author	Year	Country	Clinical syndromes	Median age	Male	N tested	N positive	Positivity%	Study type	Setting: hospital, outpt, ICU	Symptomatic? Case def?	Age population.	Dx vs. surveillance: prospective vs. retro	(Consequence of result? (tx? Isolation))	Control grp	Pre-analytic: extraction method	Pre-analytic: bead-beating?	Pre-analytic: volume blood	HIV sero+ subgroup	Confirmatory method	Virus 1	Virus 1 (n)	Virus 2	Virus 2 (n)	Virus 3	Virus 3 (n)	Virus 4	Virus 4 (n)
Hercik	2017	Tanzania	AFI (adults and children)	23	555	842	421	50	Prospective cross-sectional clinical	hospital	37.5 greater, symptomatic fever, under 5 days.	Over 1 year of age	prospective diagnostic etiologic cause of fever	None described.	No	High Viral Nucleic Acid Large Volume kit (Roche, Basel, Switzerland)	No	2.5 ml (46 microL DNA)	No	N/D	WNV	1	N/A	N/A	N/A	N/A	N/A	N/A
Moore	2019	Uganda	Sepsis (adults)	34	161	336	336	100	retrospective lab study	hospital (referral)	sepsis	Sepsis (adults)	surveillance: etiologies of sepsis	No. Retrospective.	No	High Pure Viral Nucleic Acid Large Volume Kit (Roche Life Sciences	No	0.5-1.2 mL (75 µL DNA)	No (85% +)	Culture	CMV	139	Dengue	17	Hep E	2	N/A	N/A
Hercik	2018	Tanzania	Fever unknown origin (adults and children)	23	135	191	60	31.4	Prospective cross-sectional clinical	hospital	37.5 greater, symptomatic fever, under 5 days.	Fever unknown origin (adults and children)	prospective diagnostic etiologic cause of fever	None described.	No	High Viral Nucleic Acid Large Volume kit (Roche, Basel, Switzerland)	No	2.5 ml (46 microL DNA)	No	malaria microscopy/ giemsa, RDT	Dengue	1		N/A	N/A	N/A	N/A	N/A
Ferdousi	2023	Bangladesh	AFI (adults)	32	69	120	48	40	Prospective cross-sectional clinical	hospital	AFI: 38.4 temp, unknown etiology	Above 12 years	prospective diagnostic etiologic cause of fever	None described.	No	High Pure Viral Nucleic Acid Large Volume Kit (Roche Life Sciences	No	2 mL (200 microL)	No	Culture	Dengue	5	CMV	1	WNV	1	N/A	N/A
Ali	2020	Zanzibar (Tanzania)	Fever unknown origin (adults)	22	62	149	27	18.1	Prospective cross-sectional clinical	hospital	FUO: two or more weeks, ≥ 38.3 °C unknown cause	Fever unknown origin (adults)	Patient diagnostic.	None described.	No	Qiagen spin columns	No	2.5 ml	No	PCR	Dengue	9		N/A	N/A	N/A	N/A	N/A
Verani	2024	Kenya	AFI (adults and children), 2-65	N/D	N/D	1314	599	45.6	Prospective cross-sectional surveillance	hospital (urban and rural refugee sites)	undifferentiated fever (UF, 38.0˚C), defined as AFI (under 2w) without diarrhea or resp sx	AFI (adults and children)	prospective diagnostic	None described.	No	Roche’s High Pure kits (Silica glass-fiber spin columns with chaotropic salt binding)	No	2 ml (46 microL DNA)	No	Culture (continuously monitored BACTEC automated)	HIV	51	Dengue	12	CHIKV	30	RVF	2
Balish	2021	Liberia	AFI (adults)	N/D	N/D	1506	708	47	Prospective cross-sectional clinical	"health center"	37.5 over previous 7 days	AFI (adults)	prospective diagnostic	None described.	No	N/D	N/D	N/D	No	N/D	Dengue	16	Hep E	2	Lassa	1	N/A	N/A
Das	2022	Bangladesh	AFI (adults)	12	273	441	27	6.1	Prospective diagnostic	hospital (referral)	AUFI 100.4F, no localizing symptomatology.	AFI (adults and children >2)	prospective diagnostic etiologic cause of fever	None described.	No	N/D	N/D	N/D	No	Culture + Serology	N/A	N/A	N/A	N/A	N/A	N/A	N/A	N/A
Abade	2018	Tanzania	AFI (adults)	N/D	N/D	141	89	63.1	outbreak investigation	outpt: field epidemiology resident AFI	AFI outbreak investigation: etiology	AFI (adults)	prospective diagnostic: etiology outbreak	Changed outbreak dx.	No	N/D	N/D	1.5 mL (no data)	No	Culture and RDT (malaria)	Dengue	3	N/A	N/A	N/A	N/A	N/A	N/A
Marks-1	2021	Burkina Faso	AFI (only children and adolescents)	14	251	53	33	62	retrospective lab study	lab surveilance (Typhoid Fever Surveillance)	acute fever (≥37.5°C) or a history of fever	AFI (only children and adolescents)	retrospective, surveillance.	None described.	No	High Pure Viral Nucleic Acid Large Volume Kit (Roche Life Sciences	No	0.8 ml (75 ul DNA)	No	culture and sequencing (illumina)	Dengue	6	CMV	8	N/A	N/A	N/A	N/A
Rainey	2022	China (Southern: Yunnan, Guangdong)	AFI (adults and children)	33	471	796	341	43	Prospective diagnostic	hospital (urban)	AUFI (acute onset of fever 37.5˚C within the past 7 days), w/o GI or resp sx	adults and children 2-65	prospective diagnostic	None described.	No	Roche’s High Pure kits (Silica glass-fiber spin columns with chaotropic salt binding)	No	2.5 mL (75μL DNA)	No	RDT (dengue, malaria)	Dengue	205	Hep E	1	N/A	N/A	N/A	N/A
Ashcroft	2022	Nigeria	AFI (suspected Lassa-fever like but Lassa PCR negative and malaria neg, adults)	25	93	160	84	52.5	retrospective lab study	retrospective lab study	suspected Lassa fever (fever not responding standard anti-malaria or antibiotic tx, Lassa -)	AFI (Lassa-fever like but Lassa PCR negative and malaria neg, adults)	retrospective, surveillance.	None described.	No	N/D	N/D	5 mL (no data DNA)	No	Sequencing (ONT)	EBV	24	YF	3	Lassa	2	Adenovirus	2
Marks-2	2021	Madagascar	AFI (only children and adolescents)	N/D	N/D	364	86	24	retrospective lab study	retrospective lab study	acute fever (≥37.5°C) or a history of fever	AFI (only children and adolescents)	retrospective, surveillance.	None described.	No	High Pure Viral Nucleic Acid Large Volume Kit (Roche Life Sciences	No	0.8 ml (75 ul DNA)	No	culture and sequencing (illumina)	Dengue	37	CMV	20	Enterovirus	2	RVF	1
Marks-3	2021	Sudan	AFI (only children and adolescents)	N/D	N/D	198	118	60	retrospective lab study	lab surveilance (Typhoid Fever Surveillance)	acute fever (≥37.5°C) or a history of fever	AFI (only children and adolescents)	retrospective, surveillance.	None described.	No	High Pure Viral Nucleic Acid Large Volume Kit (Roche Life Sciences	No	0.8 ml (75 ul DNA)	No	culture and sequencing (illumina)	Dengue	14	CMV	6	N/A	N/A	N/A	N/A
Akurut	2025	Uganda (81% majority), Kenya, South Sudan, DRC (to add)	AFI (suspected VHF, adults)	27	117	182	65	34.6	cross-sectional retrospective study	lab surveilance (VHF) program	AFI, suspected VHF (VHF neg blood), "routine surveillance program", "high fever, with or without hemorrhagic signs, and that tested negative by real-time PCR using primers specific for VHF viruses including Marburg virus, Ebola viruses 107 (Sudan, Bundibugyo and Zaire), Crimean Congo Hemorrhagic Fever virus (CCHF) and Rift 108 Valley Fever virus (RVF)"	AFI (suspected VHF, adults)	retrospective, surveillance.	No. Retrospective.	No	automated Magmax well bead-based	Yes	No data. 100 μl (stored DNA ext)	N/D	PCR	RVF	5	YFV	2	CCHF	1	N/A	N/A
Maro	2025	Tanzania	AFI (only children under 5)	19	108	247	50	20.2	cross-sectional prospective: etiology	hospital	AFI: axillary temperature of ≥ 38°C at the time of presentation	children under 5	prospective diagnostic	None described.	No	Qiagen spin columns	No	1.5mL (75 μl, common 100mL volume)	No	PCR singleplex	Dengue	14	N/A	N/A	N/A	N/A	N/A	N/A
Ngocho	2025	Tanzania	AFI (adults and children)	30	378	697	207	29.7	prospective etiologic surveillance cohort	hospital	history of fever within 72 h or had tympanic temperature ≥38.0 C	(adults and children	prospective diagnostic etiologic cause of fever	None described.	No	High Viral Nucleic Acid Large Volume kit (Roche, Basel, Switzerland)	No	0.8 ml (75 ul DNA)	Yes	Culture (automated BacT/Alert 3D Microbial Detection System (bioMérieux, Marcy-l’ Etoile, France)malaria microscopy/ giemsa	Enterovirus	7	RVF	3	Dengue	1	Measles	1
Courtney	2025	Nigeria	AFI	N/D	588	1200	694	57.8	Prospective diagnostic	hospital (referral)	undifferentiated AFI: 37.5°C last 10 days (no obvious cause/ foci)	age over 5	prospective diagnostic etiologic cause of fever		No	Zymo Quick DNA/RNA Viral kit (Irvine, CA)	Yes	3 mL (40 microL DNA)	No	Serology (not confirmatory)	Lassa	184	Dengue	10	o'nyong'nyong	7	chikungunya	6
