# Supplementary material for: Etiologies of community-acquired febrile illness identified by TaqMan Array Card qPCR on blood samples: a systematic review and meta-analysis
Source: J Clin Microbiol. 2026 Feb 27;64(4):e00101-26. doi: 10.1128/jcm.00101-26 (PMC13059775; doi:10.1128/jcm.00101-26)
Supplement: File S3 — Modified JBI quality assessment and rationale. [file jcm.00101-26-s0003.xlsx]

## Sheet: Sheet1
Modified JBI quality assessment and rationale
Author	Year	Decision	Reason for exclusion/ comment
Hysom	2012	Exclude	in vitro study only
Zaas	2013	Exclude	respiratory infection
Reddy	2014	Exclude	in vitro CHIKV only
Liu	2015	Exclude	Validation study. In vitro, spiked specimens/ known specimens.
Bateman	2016	Exclude	Critical care guideline: only TaqMan respiratory illness, not bloodstream
Liu	2016	Exclude	Enteropathogen detection: not bloodstream infection
Decuypere	2016	Exclude	No TAC. 16S rRNA-seq.
Liu	2016	Exclude	Validation study. Spiked specimens.
Zhang	2018	Exclude	Validation study
Fields	2018	Exclude	No data. Preliminary protocol: ASTMH conference abstract.
Wu	2018	Exclude	Redundant data with Rainey 2022. ASTMH conference abstract
Saha	2018	Exclude	ANISA study. neonatal infections, combined with respiratory samples.
Hercik	2019	Exclude	AJTMH: qualitative study regarding community perspectives/ beliefs
Milucky	2020	Exclude	respiratory infection
Grundy	2021	Exclude	Redundant data from Marks et al. CID 2021 but focused on DBS. No new samples.
Calvo-Anguiano	2021	Exclude	Southern Mexico. No TAC. Nested-PCR.
Hu	2021	Exclude	Validation study comparing blood culture to ddPCR and nMGS. No TAC.
Koliopoulos	2021	Exclude	No TAC. DBS for Plasmodium.
De Vitis	2022	Exclude	No TAC. Multiple sample types other than blood.
Hugho	2023	Exclude	Enteric pathogens, GI localizations
Yori	2023	Exclude	protocol, no prospective samples analyzed
Colston	2023	Exclude	Modelling with OR. No absolute numbers. Conference abstract.
Curico	2023	Exclude	protocol, no prospective samples analyzed
Gulleen	2023	Exclude	Fever Ugandan post-chemotherapy patients. No TAC.
Aneja	2024	Exclude	respiratory infection
Tufa	2025	Exclude	Ethiopia, multiplex qPCR. Not TAC.
Hercik	2017	Include	TAC AFI: Tanzania
Moore	2019	Include	TAC, AFI, Uganda
Hercik	2018	Include	Blood TAC, Tanzania
Ferdousi	2023	Include	Blood TAC, Bangladesh
Ali	2020	Include	AFI TAC, Zanzibar (Tanzania)
Verani	2024	Include	TAC bloodstream infections Kenya
Balish	2021	Include	TAC, Liberia
Das	2022	Include	TAC on Blood, Bangladesh
Abade	2018	Include	TAC blood community Tanzania
Marks	2021	Include	AFI pediatric, Burkina Faso, Madagascar, Sudan
Rainey	2022	Include	AFI China (Southern: Yunnan, Guangdong)
Ashcroft	2022	Include	AFI Lassa-like,Nigeria
Akurut	2024	Include	Blood stream TAC, Uganda
Maro	2025	Include	TAC, Tanzania
Ngocho	2025	Include	TAC Tanzania
Courtney	2025	Include	SAFIAN trial, TAC Nigeria
Erameh	2025	Exclude	Part of SAFIAN trial describing co-infections in detail. Combine with Courtney et al.
Kwage	2025	Exclude	Only Rickettsia: single organism focuses
Erameh-2	2025	Exclude	TAC, focused on Onyong'nyong. One pathogen.
Courtney-2	2025	Exclude	TAC, but pathogen selection. No data.
